# Supplementary material for: Liquid Chromatography coupled with Mass Spectrometry as an Analytical Strategy to Assess the Occurrence of Potentially Toxic Cyanogenic Glycosides in Edible Microgreens
Source: Plants (Basel). 2026 Apr 29;15(9):1358. doi: 10.3390/plants15091358 (PMC13164923; doi:10.3390/plants15091358)
Supplement: Supplementary file 1 [file plants-15-01358-s001.zip]

Archive with 1 entries (1 files):
- plants-4238777-supplementary.pdf
